# Supplementary material for: Multiple Ethnic Origins of Mitochondrial DNA Lineages for the Population of Mauritius
Source: PLoS One. 2014 Mar 27;9(3):e93294. doi: 10.1371/journal.pone.0093294 (PMC3968120; doi:10.1371/journal.pone.0093294)
Supplement: Table S2 — Haplogroup frequencies for the comparison database (MAU = Mauritius; MAD = Madagascar; IND = India; PWI = Pakistan and West India; SWI = Southwest India; NI = North India; SEI = Southeast India; BEI = Bangladesh and East India; EAS = East Asia; SEA = Southeast Asia; AFR = Africa; WAF = West Africa; EAF = East Africa; AUS = Austronesia; EUR = Europe). (XLSX) [file pone.0093294.s007.xlsx]

## Sheet: Table S2
	Table S2 - Haplogroup frequencies for the comparison database (MAU = Mauritius; MAD = Madagascar; IND = India; PWI = Pakistan and West India; SWI = Southwest India; NI = North India; SEI = Southeast India; BEI = Bangladesh and East India; EAS = East Asia; SEA = Southeast Asia; AUS = Austronesia; AFR = Africa; WAF = West Africa; EAF = East Africa; EUR = Europe). Mutations between brackets correspo…
	HG	Defining haplogroup motif (16065 - 16365)	MAU	MAD	IND	PWI	SWI	NI	SEI	BEI	EAS	SEA	AUS	AFR	WAF	EAF	EUR
	A	223-290-319	-	-	0.000659522	-	-	0.000597372	-	0.00955414	0.0109103	0.00139762	0.000224669	-	-	-	0.000343289
	A2	111-223-290-319-362	-	-	-	-	-	-	-	-	0.000110205	0.000232937	-	0.000204499	0.000367782	0.00240385	-
	A4	223-290-319-362	-	-	0.00412201	-	-	0.00179211	0.000417885	0.066879	0.0338329	0.00465875	0.000224669	-	-	-	-
	A4a1	223-249-290-319-362	-	-	-	-	-	-	-	-	0.00066123	-	-	-	-	-	-
	A4b	189-223-290-319-362	-	-	0.00016488	-	-	-	-	0.00318471	0.00143266	-	-	-	-	-	-
	A4f	223-290-292A-319-362	-	-	-	-	-	-	-	-	0.000330615	-	-	-	-	-	-
	A5a	187-223-290-319	-	-	-	-	-	-	-	-	0.0100287	0.000232937	-	-	-	-	-
	A5a1b	160-187-223-290-319	-	-	-	-	-	-	-	-	0.000330615	-	-	-	-	-	-
	A5b1	126-223-235-290-319	-	-	-	-	-	-	-	-	0.00209389	0.000465875	-	-	-	-	-
	A5c	129-213-223-290-319	-	-	-	-	-	-	-	-	0.00165307	-	-	-	-	-	-
	A7	(051)-129-189-223-290-319	-	-	0.000989283	-	-	-	-	0.0191083	0.00066123	-	-	-	-	-	-
	A8	223-242-290-319									0.000330615
	A10	223-227C-290-311-319									0.000110205
	A11	223-290-293C-319	-	-	0.000989283	-	-	0.000597372	-	0.0159236	0.00815517	0.000232937	-	-	-	-	-
	TOTAL A		-	-	0.00692498	-	-	0.00298686	0.000417885	0.11465	0.0706414	0.00722106	0.000449337	0.000204499	0.000367782	0.00240385	0.000343289
	B4	189-217	-	-	0.000494641	-	-	-	0.000417885	0.00636943	0.0236941	0.0158397	0.0195462	-	-	-	-
	B4a'g	189-217-261	0.0206186	0.0235294	0.000659522	-	-	0.00119474	0.000835771	-	0.0289839	0.0437922	0.104022	-	-	-	-
	B4a1a1a	189-217-247-261	0.0206186	0.211765	-	-	-	-	-	-	0.00022041	0.00815281	0.351831	0.000306748	-	-	0.000686577
	B4a1b	189-217-261-288-311	-	-	-	-	-	-	-	-	0.000330615	0.000232937	-	-	-	-	-
	B4a1b1	189-217-261-268-288-311	-	-	-	-	-	-	-	-	0.00165307	-	-	-	-	-	-
	B4a1c2	167-189-217-261-317	-	-	-	-	-	-	-	-	0.000110205	-	-	-	-	-	-
	B4a1c3a	189-194C-195-217-261-266G	-	-	-	-	-	-	-	-	0.00044082	-	-	-	-	-	-
	B4a2b	189-217-261-360	-	-	-	-	-	-	-	-	0.00275512	0.000232937	0.0125814	-	-	-	-
	B4b1	136-189-217	-	-	0.00016488	-	-	-	-	0.00318471	0.0110205	0.0158397	0.0146035	-	-	-	-
	B4b1a1	136-189-217-284	-	-	-	-	-	-	-	-	0.00517963	-	-	-	-	-	-
	B4b1b’c	136-189-217-218	-	-	0.00016488	0.000966184	-	-	-	-	0.00385717	0.000698812	-	-	-	-	-
	B4b1b	136-189-217-218-298-362	-	-	-	-	-	-	-	-	0.00044082	-	-	-	-	-	-
	B4c1a1a	086-189-217-311	-	-	-	-	-	-	-	-	0.000991845	-	-	-	-	-	-
	B4c1b	140-189-217-274	-	-	-	-	-	-	-	-	0.00121225	0.00302819	0.000224669	-	-	-	-
	B4c1b1	111-140-154-189-217-274	-	-	-	-	-	-	-	-	0.000551025	-	-	-	-	-	-
	B4c1b2	140-189-217-274-335	-	-	-	-	-	-	-	-	0.00473881	0.0174703	0.0071894	-	-	-	-
	B4c2	147-184A-189-193d-217-235	-	-	-	-	-	-	-	-	0.0022041	0.0118798	-	-	-	-	-
	B4f	168-172-189-217-249-325-(390)	-	-	-	-	-	-	-	-	0.00121225	-	-	-	-	-	-
	B4g	189-213-217-261-292	-	-	0.00016488	-	-	-	0.000417885	-	0.00506943	0.00628931	-	-	-	-	-
	TOTAL B4		0.0412371	0.235294	0.0016488	0.000966184	-	0.00119474	0.00167154	0.00955414	0.0946661	0.123457	0.509998	0.000306748	-	-	0.000686577
	B5	140-189	-	-	0.000329761	-	-	0.000597372	0.000417885	-	0.0022041	0.00419287	0.000674006	-	-	-	-
	B5a	140-189-266A	-	-	0.000329761	-	0.00308166	-	-	-	0.0212696	0.0468204	0.00292069	-	-	-	0.000343289
	B5a2	140-189-266G	-	-	-	-	-	-	-	-	0.00473881	0.00209644	0.00674006	-	-	-	-
	B5b	140-189-243	0.0103093	-	0.00329761	-	-	0.000597372	0.00752194	0.00318471	0.00683271	0.0193338	0.000898674	-	-	-	-
	B5b1a1	140-189-243-278-324	-	-	-	-	-	-	-	-	0.00110205	-	-	-	-	-	-
	B5b1a2	140-189-223-243-318T-319	-	-	-	-	-	-	-	-	0.00143266	-	-	-	-	-	-
	B5b2	111-140-189-234-243	-	-	-	-	-	-	-	-	0.00341635	0.00256231	0.000449337	-	-	-	-
	B5b2a1a	111-140-189-234-243-291	-	-	-	-	-	-	-	-	0.00176328	0.000465875	-	-	-	-	-
	TOTAL B5		0.0103093	-	0.00395713	-	0.00308166	0.00119474	0.00793982	0.00318471	0.0427595	0.0754717	0.0116828	-	-	-	0.000343289
	C	223-298-327	-	-	0.00197857	0.00386473	0.00154083	0.000597372	0.000417885	0.0159236	0.0175226	0.00605637	0.000224669	-	-	-	-
	C1	223-298-325-327	-	-	0.00148392	0.00772947	0.00154083	-	-	-	0.00088164	-	-	-	-	-	-
	C4a1	093-223-298-327	-	-	0.00016488	0.000966184	-	-	-	-	0.00330615	-	-	-	-	-	-
	C4a2'3'4	223-298-327-357	-	-	0.00016488	-	-	-	-	0.00318471	0.00198369	0.00116469	-	-	-	-	-
	C4a2	171-223-298-327-344-357	-	-	-	-	-	-	-	-	0.00143266	-	-	-	-	-	-
	C4a3a	086-223-278-298-327-357	-	-	0.000329761	-	-	0.000597372	-	0.00318471	0.00088164	0.000232937	-	-	-	-	-
	C4a3b	223-278-298-311-327-357	-	-	0.00148392	-	-	0.000597372	-	0.0254777	0.00066123	0.00209644	-	-	-	-	-
	C4a4a	223-239-298-327-357	-	-	0.0016488	-	0.0107858	-	0.00125366	-	0.000110205	-	-	-	-	-	-
	C4a5	129-192-223-298-327	-	-	-	-	-	-	-	-	0.000330615	-	-	-	-	-	-
	C4b1a	223-259iA-298-327	-	-	-	-	-	-	-	-	0.000330615	-	-	-	-	-	-
	C4b3	223-291-298-327	-	-	-	-	-	-	-	-	0.00022041	-	-	-	-	-	-
	C4b8/C4d	093-223-298-327	-	-	-	-	-	-	-	-	0.00110205	0.00163056	-	-	-	-	-
	C4c1b	189-223-298-327	-	-	-	-	-	-	-	-	0.00506943	0.00442581	-	-	-	-	0.000343289
	C5	223-288-298-327	-	-	-	-	-	-	-	-	0.00165307	-	-	-	-	-	-
	TOTAL C		-	-	0.00725474	0.0125604	0.0138675	0.00179211	0.00167154	0.0477707	0.035486	0.0156068	0.000224669	-	-	-	0.000343289
	D/G/M9	223-362	0.0206186	-	0.0260511	0.0144928	0.0138675	0.0376344	0.0117008	0.136943	0.177871	0.118798	0.0442597	-	-	-	0.000343289
	TOTAL D/G/M		0.0206186	-	0.0260511	0.0144928	0.0138675	0.0376344	0.0117008	0.136943	0.177871	0.118798	0.0442597	-	-	-	0.000343289
	D4a2a1a1	092-102-164-189-223-266-362	-	-	-	-	-	-	-	-	0.00044082	-	-	-	-	-	-
	D4b2a1	223-355-362	-	-	0.000494641	-	-	-	-	0.00955414	0.00198369	0.000931749	0.000449337	-	-	-	-
	D4b2a2a	189-223-355-362	-	-	0.00016488	-	-	-	0.000417885	-	0.000330615	-	-	-	-	-	-
	D4b2b2b	172-362	-	-	-	-	-	-	-	-	0.000991845	0.000465875	-	-	-	-	-
	D4b2b2c	189-223-356-362	-	-	-	-	-	-	-	-	0.00066123	-	-	-	-	-	-
	D4c	223-245-362	-	-	-	-	-	-	-	-	0.00517963	-	-	-	-	-	-
	D4c1	245-362	-	-	-	-	-	-	-	-	0.00363676	-	-	-	-	-	-
	D4c1b	224-245-292-362	-	-	-	-	-	-	-	-	0.00143266	-	-	-	-	-	-
	D4e5	223-274-362	-	-	-	-	-	-	-	-	-	0.00209644	-	-	-	-	-
	D4e5b	223-274-291-362	-	-	-	-	-	-	-	-	-	0.000232937	-	-	-	-	-
	D4h1/D4j8	174-223-362	-	-	0.000494641	-	-	-	-	0.00955414	0.00396738	0.000232937	-	-	-	-	-
	D4h3	223-301-342-362	-	-	-	-	-	-	-	-	0.000110205	-	-	-	-	-	-
	D4i	223-294-362	-	-	0.000659522	0.000966184	-	0.00119474	-	0.00318471	0.00363676	0.000465875	0.000898674	-	-	-	-
	D4i1	223-263-294-362	-	-	-	-	-	-	-	-	0.000330615	-	-	-	-	-	-
	D4j1	086-223-362	-	-	0.00016488	-	-	-	-	0.00318471	0.00363676	0.00209644	0.00494271	-	-	-	-
	D4j1a2	086-223-271-362	-	-	-	-	-	-	-	-	0.000551025	-	-	-	-	-	-
	D4j3	184-223-311-362	-	-	0.00016488	-	-	-	0.000417885	-	0.00341635	-	-	-	-	-	-
	D4j4a	223-263-362	-	-	-	-	-	-	-	-	0.000110205	0.000465875	-	-	-	-	-
	D4j7	082-223-362	-	-	-	-	-	-	-	-	0.000551025	-	-	-	-	-	-
	D4n	223-355A-362	-	-	-	-	-	-	-	-	0.00264492	-	-	-	-	-	-
	D4q	223-256-311-362	-	-	0.000989283	0.000966184	0.00154083	0.00119474	-	0.00636943	0.00176328	0.000465875	-	-	-	-	-
	D4q1	140-223-256-311-362	-	-	0.000989283	-	-	0.00358423	-	-	-	-	-	-	-	-	-
	D5a2a	172-189-223-266-362	-	-	0.0016488	-	-	0.000597372	-	0.0286624	0.00617148	0.000698812	-	-	-	-	-
	D5a2a1	092-164-172-189-223-266-362	-	-	0.00016488	-	-	-	0.000417885	-	0.00143266	-	-	-	-	-	-
	D5a3	189-223-360-362	-	-	-	-	-	-	-	-	0.00110205	0.000232937	-	-	-	-	-
	D5b1a1	167-189-223-362	-	-	-	-	-	-	-	-	0.00176328	0.000232937	-	-	-	-	-
	D5b1b1	189-216-223-362	-	-	-	-	-	-	-	-	0.00088164	0.000232937	-	-	-	-	-
	D5b1c1	148-189-223-362	-	-	-	-	-	-	-	-	0.00187348	0.00605637	0.00202202	-	-	-	-
	D5b2	176-189-223-292G-300-362	-	-	-	-	-	-	-	-	0.000551025	-	-	-	-	-	-
	D5c2	190-223-316-362	-	-	-	-	-	-	-	-	0.000110205	-	-	-	-	-	-
	D6a	189-223-274-362-311	-	-	-	-	-	-	-	-	-	0.000465875	-	-	-	-	-
	D6a2	129-223-274-311-317-362	-	-	-	-	-	-	-	-	0.000110205	0.000698812	0.00292069	-	-	-	-
	TOTAL D		-	-	0.0059357	0.00193237	0.00154083	0.00657109	0.00125366	0.0605096	0.0493718	0.0160727	0.0112334	-	-	-	-
	F1a'c'f	129-304	-	-	-	-	-	-	-	-	0.00121225	0.000931749	0.000898674	-	-	-	-
	F1a	129-172-304	0.0103093	-	0.00131904	-	-	-	0.000417885	0.022293	0.0130042	0.0614955	0.00404404	-	-	-	-
	F1a1	129-162-172-304	0.0103093	-	0.000659522	-	-	-	0.000417885	0.00955414	0.017192	0.0139762	0.00606605	-	-	-	-
	F1a1a	108-129-162-172-304	-	-	0.00016488	-	-	-	0.000417885	-	0.00914701	0.0454228	-	-	-	-	0.000343289
	F1a3a1	172-284-304-311-(390)	-	-	-	-	-	-	-	-	-	0.000232937	-	-	-	-	-
	F1b	189-232A-249-304-311	-	-	0.000824402	0.000966184	-	0.000597372	0.000417885	0.00636943	0.00980824	0.000232937	-	-	-	-	-
	F1b'd'e'g	189-304	-	-	0.00346249	-	0.00154083	0.00597372	0.000417885	0.0286624	0.0173022	0.0100163	0.000898674	-	-	-	-
	F1b1a	129-189-232A-249-304-311-344	-	-	-	-	-	-	-	-	0.00407758	-	-	-	-	-	-
	F1c1a	111-129-304	-	-	0.00247321	-	-	0.00119474	-	0.0414013	0.00760414	0.00256231	-	-	-	-	-
	F2a'b	291-304	-	-	-	-	-	-	-	-	0.00595107	0.00605637	-	-	-	-	-
	F2a	203-291-304	-	-	-	-	-	-	-	-	0.00341635	0.00209644	0.000224669	-	-	-	-
	F3	298-362	-	-	-	-	-	-	-	-	0.00022041	0.000698812	0.000224669	-	-	-	-
	F3a	298-355-362	-	-	-	-	-	-	-	-	0.00363676	0.000465875	-	-	-	-	-
	F3a1	260-298-355-362	-	-	-	-	-	-	-	-	0.00407758	0.00326112	-	-	-	-	-
	F3b	220C-298-362	0.0103093	0.0411765	-	-	-	-	-	-	0.00176328	0.00931749	0.0155021	-	-	-	-
	F4a	207-304	-	-	-	-	-	-	-	-	0.00044082	0.000232937	-	-	-	-	-
	F4a1	207-304-362	-	-	-	-	-	-	-	-	0.00165307	0.000465875	-	-	-	-	-
	F4b	218-304-311	-	0.00588235	-	-	-	-	-	-	0.00429799	0.00256231	0.0195462	-	-	-	-
	TOTAL F		0.0309278	0.0470588	0.00890354	0.000966184	0.00154083	0.00776583	0.00208943	0.10828	0.104805	0.160028	0.0474051	-	-	-	0.000343289
	G2a	223-227-278-362	-	-	0.000824402	-	-	0.00119474	0.00125366	-	0.0174124	0.000931749	-	-	-	-	-
	G3	223-274	-	-	-	-	-	-	-	-	0.0154287	0.00745399	-	-	-	-	-
	G3a1	215-223-274	-	-	-	-	-	-	-	-	0.00352656	-	-	-	-	-	-
	TOTAL G		-	-	0.000824402	-	-	0.00119474	0.00125366	-	0.0363676	0.00838574	-	-	-	-	-
	I1a	129-172-223-(391)	-	-	0.000989283	0.00289855	-	0.00179211	-	-	0.000110205	-	-	-	-	-	0.00858222
	I1c	129-172-223-264-319-362-(391)	-	-	0.00016488	0.000966184	-	-	-	-	-	-	-	-	-	-	-
	TOTAL I		-	-	0.00115416	0.00386473	-	0.00179211	-	-	0.000110205	-	-	-	-	-	0.00858222
	J*	069-126	-	-	0.00296785	0.00193237	0.00154083	0.00298686	0.00417885	-	0.00187348	-	0.000449337	0.00184049	-	-	0.0786131
	J1b	069-126-145-222-261	-	-	0.00280297	0.00386473	-	0.00298686	0.00334308	-	0.00044082	-	-	0.000306748	-	-	0.00171644
	J1b1a1	069-126-145-172-222-261	-	-	0.00131904	0.00386473	-	0.00119474	0.000835771	-	0.000330615	-	-	-	-	-	0.00720906
	J1b1a1b	069-126-145-172-192-222-261	-	-	-	-	-	-	-	-	-	-	-	-	-	-	0.00995537
	J1b3a	069-126-145-222-235-261-271	-	-	-	-	-	-	-	-	-	-	-	-	-	-	0.000343289
	J1b4	069-126-145-222-261-287	-	-	0.000329761	0.000966184	-	-	0.000417885	-	-	-	-	-	-	-	-
	J2a1a1	069-126-145-231-261	-	-	0.00016488	-	-	0.000597372	-	-	-	-	-	0.000102249	-	-	0.00480604
	J2b	069-126-193	-	-	0.000494641	0.00193237	-	-	0.000417885	-	0.00022041	-	-	0.00153374	-	-	0.00789564
	TOTAL J		-	-	0.00807914	0.0125604	0.00154083	0.00776583	0.00919348	-	0.00286533	-	0.000449337	0.00378323	-	-	0.110539
	L0	129-187-189-223-230-278-311	-	-	-	-	-	-	-	-	-	-	-	0.00132924	0.00404561	-	-
	L0a'b'f'k	129-172-187-189-223-230-278-311	-	-	-	-	-	-	-	-	-	-	-	0.000102249	-	-	-
	L0a'b	129-148-172-187-189-223-230-278-311	-	-	-	-	-	-	-	-	-	-	-	0.00173824	-	-	-
	L0a	129-148-172-187-188G-189-223-230-311-320	-	0.0411765	0.000494641	-	-	-	0.00125366	-	-	-	-	0.0767894	0.0378816	0.247596	-
	L0d	129-187-189-223-230-243-278-311	-	-	0.00016488	-	0.00154083	-	-	-	-	-	-	0.0173824	-	0.0504808	-
	L0f	129-169-172-187-189-223-230-278-311-327-354-(368)	-	-	-	-	-	-	-	-	-	-	-	0.00521472	-	-	-
	L0k	129-166C-172-187-189-214-223-230-278-291G-311	-	-	-	-	-	-	-	-	-	-	-	0.00572597	-	-	-
	TOTAL L0		-	0.0411765	0.000659522	-	0.00154083	-	0.00125366	-	-	-	-	0.108282	0.0419272	0.298077	-
	L1b	126-187-189-223-264-270-278-293-311	-	-	-	-	-	-	-	-	-	-	-	0.0642127	0.108496	0.0120192	0.000686577
	L1b1a1'4	114A-126-187-189-223-264-270-278-293-311	-	-	-	-	-	-	-	-	-	-	-	0.00429448	0.00993012	-	-
	L1b2	126-187-189-223-239-264-270-278-293-311	-	-	-	-	-	-	-	-	-	-	-	0.00194274	0.00331004	-	-
	L1b2a	111-126-187-189-223-239-270-278-293-311	-	-	-	-	-	-	-	-	-	-	-	0.00368098	0.00404561	-	-
	L1c	129-187-189-223-278-294-311-360	-	-	-	-	-	-	-	-	-	-	-	0.0353783	0.0209636	0.0168269	0.000343289
	L1c1	129-187-189-223-278-293-294-311-360	-	0.00588235	-	-	-	-	-	-	-	-	-	0.0677914	0.0235381	0.0168269	-
	L1c2	129-187-189-223-265C-278-286G-294-311-360	0.0206186	0.00588235	-	-	-	-	-	-	-	-	-	0.0220859	0.0433983	0.0192308	-
	L1c4	129-184-187-189-223-278-294-301-311-360	-	-	-	-	-	-	-	-	-	-	-	0.00572597	0.00110335	-	-
	TOTAL L1		0.0206186	0.0117647	-	-	-	-	-	-	-	-	-	0.205112	0.214785	0.0649038	0.00102987
	L2/L2c	223-278-(390)	-	0.00588235	-	-	-	-	-	-	-	-	-	0.0527607	0.0783376	0.00961538	0.00137315
	L2a1'2'3'4	223-278-294-(390)	-	0.0176471	0.00016488	0.000966184	-	-	-	-	-	-	-	0.0383436	0.0411916	0.0240385	-
	L2a1	223-278-294-309-(390)	0.0103093	0.0176471	-	-	-	-	-	-	-	-	-	0.0843558	0.106289	0.0456731	0.00171644
	L2a1a2	223-278-286-294-309-(390)	-	0.0235294	-	-	-	-	-	-	-	-	-	0.0115542	0.0176535	0.0913462	-
	L2a1b1	223-278-290-294-309-(390)	0.0103093	0.0470588	-	-	-	-	-	-	-	-	-	0.00879346	0.00257448	0.163462	-
	L2a1g	131-223-225-234-278-294-309-(390)	-	-	-	-	-	-	-	-	-	-	-	0.00184049	-	0.00240385	-
	L2a2'3'4	189-223-229-278-294-311-(390)	-	-	-	-	-	-	-	-	-	-	-	0.00163599	-	-	-
	L2a2'3	189-223-229-278-291-294-311-(390)	-	-	-	-	-	-	-	-	-	-	-	0.00644172	-	-	-
	L2a5	066-189-223-224-278-(390)	-	-	-	-	-	-	-	-	-	-	-	0.000204499	-	-	-
	L2b	114A-129-213-223-278-(390)	-	-	-	-	-	-	-	-	-	-	-	0.0101227	0.0143435	0.00721154	-
	L2b1	114A-129-213-223-278-362-(390)	-	-	-	-	-	-	-	-	-	-	-	0.00613497	0.00882677	-	-
	L2b1a	114A-129-213-223-278-355-362-(390)	-	0.00588235	-	-	-	-	-	-	-	-	-	0.0115542	0.0242736	-	-
	L2b2a	114A-129-213-223-278-354-(390)	-	-	-	-	-	-	-	-	-	-	-	0.00357873	0.00588452	0.00721154	-
	L2d	189-278-300-354-(390)-(399)	-	-	-	-	-	-	-	-	-	-	-	0.00664622	0.00956234	0.00721154	-
	L2e	111A-145-184-223-239-278-292-355-(390)-(399)-(400)	-	-	-	-	-	-	-	-	-	-	-	0.00715746	0.0143435	-	-
	TOTAL L2		0.0206186	0.117647	0.00016488	0.000966184	-	-	-	-	-	-	-	0.251125	0.323281	0.358173	0.0030896
	L3a	223-316	-	-	-	-	-	-	-	-	-	-	-	0.000817996	-	-	-
	L3a1	223-254-316-311	-	0.00588235	-	-	-	-	-	-	-	-	-	0.00153374	-	-	-
	L3b	124-223-278-362	0.0206186	0.129412	-	-	-	-	-	-	-	-	-	0.052045	0.070982	0.03125	-
	L3d	124-223	0.0721649	0.00588235	-	-	-	-	-	-	-	-	-	0.0394683	0.0544318	0.0528846	-
	L3e1	223-327	0.0103093	0.0117647	-	-	-	-	-	-	-	-	-	0.0221881	0.0316293	0.0432692	-
	L3e1a2	185-209-223-327	-	-	-	-	-	-	-	-	-	-	-	0.00357873	0.000367782	0.00961538	-
	L3e1b	223-327-325dT	-	0.0235294	-	-	-	-	-	-	-	-	-	0.00296524	0.00147113	0.03125	-
	L3e1d	176-223-327	-	-	-	-	-	-	-	-	-	-	-	0.00265849	0.00183891	0.00961538	-
	L3e1g	172-223-327-(390)	-	-	-	-	-	-	-	-	-	-	-	0.00235174	0.00294226	-	-
	L3e2	223-320	-	-	-	-	-	-	-	-	-	-	-	0.0168712	0.0209636	0.00480769	0.000343289
	L3e2b	172-189-223-320	0.0103093	0.0235294	-	-	-	-	-	-	-	-	-	0.0278119	0.0419272	0.00961538	-
	L3e3	223-265T	0.0309278	0.00588235	-	-	-	-	-	-	-	-	-	0.0112474	0.0121368	0.0336538	-
	L3e4a	(051)-223-264	-	-	-	-	-	-	-	-	-	-	-	0.00940695	0.0106657	0.00240385	-
	L3f	209-223	-	0.00588235	-	-	-	-	-	-	-	-	-	0.0180982	0.00478117	0.0192308	0.000343289
	L3f1b	209-223-292-311	-	-	-	-	-	-	-	-	-	-	-	0.0178937	0.025377	0.00480769	-
	L3f1b1	209-223-292-295-311	-	-	-	-	-	-	-	-	-	-	-	0.00296524	0.0102979	-	-
	L3f1b1a	129-209-223-292-295-311	-	-	-	-	-	-	-	-	-	-	-	0.00879346	0.0176535	0.00240385	-
	L3f1b2a	172-209-223-266A-292-311	-	-	-	-	-	-	-	-	-	-	-	0.000408998	0.000367782	-	-
	L3f3	176-209-223-234	-	-	-	-	-	-	-	-	-	-	-	0.00449898	0.00294226	-	-
	L3f3a	176-209-223-234-284	-	-	-	-	-	-	-	-	-	-	-	0.000306748	-	-	-
	L3h1a1	129-192-223-255-298-311	-	-	-	-	-	-	-	-	-	-	-	0.000817996	-	-	-
	L3h1a2b	223-270-311	-	-	-	-	-	-	-	-	-	-	-	0.00173824	0.00110335	-	-
	L3h1b	223-256A-311	-	-	-	-	-	-	-	-	-	-	-	0.000102249	-	-	-
	L3h1b1	223-256A-284-311	-	-	-	-	-	-	-	-	-	-	-	0.000102249	0.000367782	-	-
	L3h1b1a	179-223-256A-284-311	-	-	-	-	-	-	-	-	-	-	-	0.00255624	0.00147113	-	-
	L3h1b2	129-223-256A-311-362	-	-	-	-	-	-	-	-	-	-	-	0.00296524	0.00551673	-	-
	L3h2	111-184-223-304	-	-	-	-	-	-	-	-	-	-	-	0.00102249	-	-	-
	L3i1	153-223	-	-	-	-	-	-	-	-	-	-	-	0.00327198	-	-	-
	L3i2	223-260-311	-	-	-	-	-	-	-	-	-	-	-	0.00388548	-	-	-
	L3k1	223-355	-	-	-	-	-	-	-	-	-	-	-	0.00132924	0.00331004	-	-
	L3x	169-223	-	-	-	-	-	-	-	-	-	-	-	0.000204499	0.000735565	-	-
	L3x1	169-223-278	-	-	-	-	-	-	-	-	-	-	-	0.00593047	0.000367782	-	-
	L3x2	169-193-195-223	-	-	-	-	-	-	-	-	-	-	-	0.00204499	-	-	-
	TOTAL L3		0.14433	0.211765	-	-	-	-	-	-	-	-	-	0.271881	0.323648	0.254808	0.000686577
	L4a	223-260-311-362	-	-	-	-	-	-	-	-	-	-	-	0.000613497	-	-	-
	L4a1	207T-223-260-311-362	-	-	-	-	-	-	-	-	-	-	-	0.00306748	-	-	-
	L4b1	179-189-223-239-311-320-362	-	-	-	-	-	-	-	-	-	-	-	0.00122699	0.00441339	-	-
	L4b2	223-293T-311-355-362-(399)	-	-	-	-	-	-	-	-	-	-	-	0.0105317	0.00441339	-	-
	L4b2a2	172-223-293T-311-355-362-(399)	-	-	-	-	-	-	-	-	-	-	-	0.00746421	0.000367782	-	-
	L4b2a2b	172-223-287-293T-311-355-362-(399)	-	-	-	-	-	-	-	-	-	-	-	0.000306748	-	-	-
	TOTAL L4		-	-	-	-	-	-	-	-	-	-	-	0.0232106	0.00919456	-	-
	L5	129-148-166-187-189-223-278-311	-	-	-	-	-	-	-	-	-	-	-	0.00194274	-	-	-
	L5a	129-148-166-187-189-223-278-311-355-362	-	-	-	-	-	-	-	-	-	-	-	0.00511247	-	0.00480769	-
	L5c	111-129-148-166-187-189-223-254-278-311-360	-	-	-	-	-	-	-	-	-	-	-	0.00511247	-	-	-
	TOTAL L5		-	-	-	-	-	-	-	-	-	-	-	0.0121677	-	0.00480769	-
	L6	(048)-223-224-278-311	-	-	-	-	-	-	-	-	-	-	-	0.00224949	-	-	-
	TOTAL L6		-	-	-	-	-	-	-	-	-	-	-	0.00224949	-	-	-
	M1	129-189-223-249-311	-	-	0.000329761	0.000966184	-	-	0.000417885	-	0.000330615	-	-	0.00828221	0.00367782	-	-
	M1a1	129-189-223-249-311-359	-	-	-	-	-	-	-	-	-	-	-	0.00838446	-	-	0.000343289
	M1a1a	129-189-223-311-359	-	-	-	-	-	-	-	-	-	-	-	0.000102249	-	-	-
	M1b1	129-185-189-223-249-311	-	-	-	-	-	-	-	-	-	-	-	0.000817996	0.00110335	-	-
	TOTAL M1		-	-	0.000329761	0.000966184	-	-	0.000417885	-	0.000330615	-	-	0.0175869	0.00478117	-	0.000343289
	M2*	223-274	-	-	0.00989283	0.00966184	0.00616333	0.0107527	0.0100293	0.0127389	-	-	-	-	-	-	-
	M2a'b	223-274-319	-	-	0.0158285	0.010628	0.0261941	0.00537634	0.0246552	-	-	-	-	-	-	-	-
	M2a1	223-270-274-319-352	0.0103093	-	0.0187964	0.00966184	0.0107858	0.00716846	0.0355203	-	-	-	-	-	-	-	-
	M2a1a	223-270-319-352	0.0206186	-	0.0154988	0.0396135	0.00308166	0.00896057	0.0142081	0.00636943	-	-	-	-	-	-	-
	M2a1a2	223-243-270-319-352	-	-	0.00428689	0.00193237	-	0.00358423	0.00752194	-	-	-	-	-	-	-	-
	M2a2	223-240C-274-311-319	-	-	0.00016488	-	-	-	0.000417885	-	-	-	-	-	-	-	-
	M2a3a	223-265C-274-319	-	-	0.00230833	-	-	0.00238949	0.00417885	-	-	-	-	-	-	-	-
	M2b1a	169iC-189-223-256-274-319-320	0.0206186	-	0.0067601	0.000966184	0.0431433	0.000597372	0.00459674	-	-	-	-	-	-	-	-
	TOTAL M2		0.0515464	-	0.0735367	0.0724638	0.0893683	0.0388292	0.101128	0.0191083	-	-	-	-	-	-	-
	M3*	126-223	0.0103093	-	0.0702391	0.0531401	0.0924499	0.0752688	0.0760552	0.00955414	-	0.000465875	-	-	-	-	-
	M3c1	189-223-294	0.0103093	-	0.00428689	0.00193237	-	0.0107527	0.00208943	0.00318471	-	0.000232937	-	-	-	-	-
	M3c2	126-154-223	0.0103093	-	0.00181369	0.00483092	0.00308166	0.00119474	0.000835771	-	-	-	-	-	-	-	-
	TOTAL M3		0.0309278	-	0.0763397	0.0599034	0.0955316	0.0872162	0.0789804	0.0127389	-	0.000698812	-	-	-	-	-
	M4	145-223-261-311	-	-	0.0126958	0.0463768	-	0.0083632	0.0058504	0.00318471	-	-	-	-	-	-	-
	TOTAL M4		-	-	0.0126958	0.0463768	-	0.0083632	0.0058504	0.00318471	-	-	-	-	-	-	-
	M5a1	129-223-291	0.0103093	-	0.00824402	0.00483092	0.00308166	0.0131422	0.0087756	-	-	-	-	-	-	-	-
	M5a2a1a	129-223-265C	-	-	0.00741962	0.0135266	-	0.00657109	0.00835771	-	0.00022041	-	-	-	-	-	-
	M5a2a2	129-144A-223	-	-	0.00643034	0.00193237	0.00308166	0.00597372	0.0104471	-	-	0.000232937	-	-	-	-	-
	M5a2a3	114A-129-223	-	-	0.00016488	-	-	-	0.000417885	-	-	-	-	-	-	-	-
	M5a3	129-223-295	-	-	0.000989283	0.00289855	0.00154083	0.00119474	-	-	-	-	-	-	-	-	-
	M5a4	129-223-224-311	-	-	0.000494641	0.000966184	-	0.000597372	0.000417885	-	-	-	-	-	-	-	-
	M5b1	086-108-129-223-278	-	-	0.00197857	0.000966184	-	0.00119474	0.00376097	-	-	-	-	-	-	-	-
	M5c2	129-223-240-291-362	-	-	0.000824402	-	0.00308166	0.00119474	0.000417885	-	-	-	-	-	-	-	-
	TOTAL M5		0.0103093	-	0.0265458	0.0251208	0.0107858	0.0298686	0.0325951	-	0.00022041	0.000232937	-	-	-	-	-
	M6a	223-231-362	0.0309278	-	0.0305029	0.00966184	0.03698	0.0173238	0.0488926	0.0159236	0.000330615	-	-	-	-	-	-
	M6a2	223-231-291-319-362	-	-	0.00197857	0.000966184	0.00154083	0.0041816	0.00125366	-	-	-	-	-	-	-	-
	M6b	184-223-256G-311-362	-	-	0.0016488	-	-	-	0.00417885	-	-	-	-	-	-	-	-
	TOTAL M6		0.0309278	-	0.0341303	0.010628	0.0385208	0.0215054	0.0543251	0.0159236	0.000330615	-	-	-	-	-	-
	M7a1	209-223-324	-	-	-	-	-	-	-	-	0.0189553	0.000232937	-	-	-	-	-
	M7a2a	140-209-223	-	-	-	-	-	-	-	-	0.00121225	0.000232937	-	-	-	-	-
	M7b	129-223-297	-	-	-	-	-	-	-	-	0.0297553	0.0321454	0.00449337	-	-	-	-
	M7b1	092-129-192-223-297	-	-	-	-	-	-	-	-	0.000330615	-	-	-	-	-	-
	M7b2	129-189-223-297-298	-	-	-	-	-	-	-	-	0.0135552	0.00116469	-	-	-	-	-
	M7b3	086-129-324	-	-	-	-	-	-	-	-	0.00143266	0.00628931	0.0208942	-	-	-	-
	M7c	223-295	0.0309278	0.117647	-	-	-	-	-	-	0.00903681	0.0349406	0.0116828	-	-	-	-
	M7c1a	223-295-319	-	-	-	-	-	-	-	-	0.00176328	0.000232937	-	-	-	-	-
	M7c1b	223-294-295	-	-	-	-	-	-	-	-	0.00154287	-	-	-	-	-	-
	M7c2b1	172-223-295	-	-	-	-	-	-	-	-	0.00066123	0.000465875	-	-	-	-	-
	M7c3c1	168-223-295-362	-	-	-	-	-	-	-	-	0.00022041	0.00139762	0.00292069	-	-	-	-
	M7d	129-152-179-192-223-362	-	-	-	-	-	-	-	-	0.000330615	-	-	-	-	-	-
	M7f	111-223-278-293C	-	-	-	-	-	-	-	-	0.000110205	-	-	-	-	-	-
	M7g	184-223	-	-	-	-	-	-	-	-	0.00066123	-	-	-	-	-	-
	TOTAL M7		0.0309278	0.117647	-	-	-	-	-	-	0.079568	0.0771023	0.039991	-	-	-	-
	M8*	223-298	-	-	0.00016488	-	0.00154083	-	-	-	0.00528984	0.000232937	-	-	-	-	-
	M8a	223-298-319	-	-	0.00016488	-	-	-	-	0.00318471	0.00176328	-	-	-	-	-	-
	M8a2'3	184-223-298-319	0.0206186	-	-	-	-	-	-	-	0.0117919	0.00349406	-	-	-	-	-
	TOTAL M8		0.0206186	-	0.000329761	-	0.00154083	-	-	0.00318471	0.0188451	0.003727	-	-	-	-	-
	M9a	223-234-362	-	-	0.00296785	0.00193237	-	0.00298686	0.000417885	0.0318471	0.00738373	0.00116469	-	-	-	-	-
	M9a1a	223-234-316-362	-	-	0.00115416	-	-	0.00119474	-	0.0159236	0.0249063	0.000465875	-	-	-	-	-
	M9a1a2	145-223-234-316-362	-	-	0.000494641	0.000966184	-	0.000597372	-	0.00318471	0.00044082	-	-	-	-	-	-
	M9a4a	223-234-271-362	-	-	-	-	-	-	-	-	0.000330615	0.00116469	-	-	-	-	-
	M9b	(051)-209-223-362	-	-	-	-	-	-	-	-	0.000110205	-	-	-	-	-	-
	TOTAL M9		-	-	0.00461665	0.00289855	-	0.00477897	0.000417885	0.0509554	0.0331717	0.00279525	-	-	-	-	-
	M18	223-318T	0.0309278	-	0.0224237	0.0164251	0.00154083	0.0322581	0.0263268	0.00318471	0.00143266	0.000465875	-	-	-	-	-
	TOTAL M18		0.0309278	-	0.0224237	0.0164251	0.00154083	0.0322581	0.0263268	0.00318471	0.00143266	0.000465875	-	-	-	-	-
	M25/M35b	223-304	0.0103093	-	0.0229184	0.0193237	0.01849	0.0221027	0.0288341	0.00318471	-	-	-	-	-	-	-
	TOTAL M25		0.0103093	-	0.0229184	0.0193237	0.01849	0.0221027	0.0288341	0.00318471	-	-	-	-	-	-	-
	M34a	223-249-359	0.0103093	-	0.00148392	0.00193237	-	0.0041816	-	-	-	-	-	-	-	-	-
	M34b	(051)-223-249-250	-	-	0.00016488	-	-	0.000597372	-	-	-	-	-	-	-	-	-
	TOTAL M34		0.0103093	-	0.0016488	0.00193237	-	0.00477897	-	-	-	-	-	-	-	-	-
	M36a	193-223	-	-	0.00461665	0.000966184	0.00616333	0.00358423	0.00668617	0.00318471	-	-	-	-	-	-	-
	M36b	223-325-357	-	-	0.00016488	-	0.00154083	-	-	-	-	-	-	-	-	-	-
	TOTAL M36		-	-	0.00478153	0.000966184	0.00770416	0.00358423	0.00668617	0.00318471	-	-	-	-	-	-	-
	M40a	179-223-294	0.0206186	-	0.0135202	0.0057971	0.0046225	0.0131422	0.0204764	0.00636943	-	0.000232937	-	-	-	-	-
	TOTAL M40a		0.0206186	-	0.0135202	0.0057971	0.0046225	0.0131422	0.0204764	0.00636943	-	0.000232937	-	-	-	-	-
	M49	223-234	0.0103093	-	0.00956307	0.0115942	0.0046225	0.00896057	0.0087756	0.022293	-	-	-	-	-	-	-
	M49d	223-234-243	-	-	0.00280297	-	-	0.00179211	0.0058504	-	-	-	-	-	-	-	-
	TOTAL M49		0.0103093	-	0.012366	0.0115942	0.0046225	0.0107527	0.014626	0.022293	-	-	-	-	-	-	-
	M52	223-275	-	-	0.00214345	0.00483092	0.00154083	0.00179211	0.00167154	-	-	-	-	-	-	-	-
	M52a1	223-275-327A	-	-	0.00230833	0.00193237	0.00154083	0.00238949	0.0029252	-	-	-	-	-	-	-	-
	TOTAL M52		-	-	0.00445177	0.00676329	0.00308166	0.0041816	0.00459674	-	-	-	-	-	-	-	-
	M30c1	166del-223	-	-	0.00263809	0.0057971	-	0.00298686	0.000835771	0.00955414	-	-	-	-	-	-	-
	M33a2	169-172-223	-	-	0.00807914	0.00483092	0.00154083	0.0041816	0.0150439	-	-	-	-	-	-	-	-
	M33d	178-223-288	-	-	0.00131904	0.00193237	-	0.000597372	0.00208943	-	-	-	-	-	-	-	-
	M36c	223-234-262	-	-	0.00115416	-	0.0107858	-	-	-	-	-	-	-	-	-	-
	M37e	111-189-223-295	-	-	0.000989283	0.000966184	-	0.00119474	0.00125366	-	-	-	-	-	-	-	-
	M37e2	111-189-223-224-295	-	-	0.00016488	-	-	0.000597372	-	-	-	-	-	-	-	-	-
	M38d	093-184-223-260A-266	-	-	0.00016488	-	-	0.000597372	-	-	-	-	-	-	-	-	-
	M39a2	111-353	-	-	0.00016488	0.000966184	-	-	-	-	-	-	-	-	-	-	-
	M41	223-327-330	-	-	0.00527617	0.000966184	-	0.0041816	0.0100293	-	-	-	-	-	-	-	-
	M44	223-301	-	-	0.00214345	0.00772947	0.00154083	0.00119474	0.000835771	-	-	-	-	-	-	-	-
	M45a	189-223-300	-	-	0.00659522	0.000966184	-	0.0125448	0.00710405	0.00318471	-	-	-	-	-	-	-
	M53	(051)-189-223-316	-	-	0.00395713	-	0.00154083	0.00716846	0.0029252	0.0127389	-	-	-	-	-	-	-
	M67	075-169-223	-	-	0.00016488	-	-	-	-	0.00318471	-	-	-	-	-	-	-
	OTHER SOUTH ASIAN M LINEAGES		-	-	0.0328112	0.0241546	0.0154083	0.0352449	0.040117	0.0286624	-	-	-	-	-	-	-
	M10a2	066-223-311	-	-	0.000329761	0.000966184	-	-	-	0.00318471	0.00319594	-	0.000449337	-	-	-	-
	M11a2	173-223	-	-	-	-	-	-	-	-	0.00308574	0.000465875	-	-	-	-	-
	M12	223-234-290	-	-	-	-	-	-	-	-	-	0.000232937	-	-	-	-	-
	M12a1b/M12b	172-223-234-290	-	-	0.000659522	0.00193237	-	-	-	0.00636943	0.00022041	0.000698812	-	-	-	-	-
	M12a2	223-234-261-290	-	-	-	-	-	-	-	-	-	0.000698812	-	-	-	-	-
	M13a	145-188-189-223	0.0103093	-	0.00115416	0.000966184	-	-	0.00250731	-	0.00363676	-	-	-	-	-	-
	M13b2	129-172-195-223-270	-	-	-	-	-	-	-	-	0.000110205	-	-	-	-	-	-
	M21a	129-223-256	-	-	-	-	-	-	-	-	-	0.0018635	-	-	-	-	-
	M21d	145-181-223-304	-	-	-	-	-	-	-	-	-	0.000931749	-	-	-	-	-
	M26	214A-223-256-278	-	-	-	-	-	-	-	-	-	0.00232937	-	-	-	-	-
	M32c	086-148-223-259-278-319-(399)	-	0.0588235	-	-	-	-	-	-	-	0.000698812	-	-	-	-	-
	M70	214-223-297-342-(381)	-	-	-	-	-	-	-	-	0.000110205	-	-	-	-	-	-
	M71	223-271	-	-	-	-	-	-	-	-	0.00110205	0.00419287	0.000224669	-	-	-	-
	M71b	223-260-264-271	-	-	-	-	-	-	-	-	0.000110205	0.00326112	-	-	-	-	-
	M72	166del-214-223	-	-	-	-	-	-	-	-	-	0.00116469	-	-	-	-	-
	M73a	184A-223-278	-	-	-	-	-	-	-	-	0.000330615	0.00302819	0.00134801	-	-	-	-
	M73b	223-278-354	-	-	-	-	-	-	-	-	-	0.00116469	-	-	-	-	-
	M76	189-293C-362	-	-	-	-	-	-	-	-	-	0.000232937	-	-	-	-	-
	M76a	189-293C-325-362	-	-	-	-	-	-	-	-	0.00044082	0.000698812	-	-	-	-	-
	E1b	223-261-(390)	-	-	-	-	-	-	-	-	0.000110205	0.0123457	0.00449337	-	-	-	-
	OTHER EAST/SOUTHEAST ASIAN M LINEAGES		0.0103093	0.0588235	0.00214345	0.00386473	-	-	0.00250731	0.00955414	0.0124532	0.0340089	0.00651539	-	-	-	-
	M27b	145-209-223-299-(390)	-	-	-	-	-	-	-	-	-	-	0.0132554	-	-	-	-
	M27c	223-301-304	-	-	-	-	-	-	-	-	-	-	0.000674006	-	-	-	-
	M28a	086-129-148-223-362	-	-	-	-	-	-	-	-	-	-	0.00539205	-	-	-	-
	M28b	148-223-318T-362	-	-	-	-	-	-	-	-	-	-	0.00134801	-	-	-	-
	OTHER AUSTRONESIAN M LINEAGES		-	-	-	-	-	-	-	-	-	-	0.0206695	-	-	-	-
	N1a1a	147G-172-223-248-355	-	-	0.00148392	0.000966184	0.00616333	0.00119474	0.000835771	-	-	-	-	0.00347648	-	-	0.00171644
	N1a3	201-223-265	-	-	0.000329761	-	0.00154083	0.000597372	-	-	0.000110205	-	-	-	-	-	-
	N1b1	145-176G-223	-	-	0.000329761	0.000966184	-	0.000597372	-	-	-	-	-	0.000306748	-	-	0.00171644
	TOTAL N1		-	-	0.00214345	0.00193237	0.00770416	0.00238949	0.000835771	-	0.000110205	-	-	0.00378323	-	-	0.00343289
	N3	086-172-187-189-223-217	-	-	0.00016488	0.000966184	-	-	-	-	-	-	-	-	-	-	0.000343289
	TOTAL N3		-	-	0.00016488	0.000966184	-	-	-	-	-	-	-	-	-	-	0.000343289
	N5a	111-144-185-223-261-311-319	-	-	0.00428689	0.000966184	-	0.0131422	0.00125366	-	-	-	-	-	-	-	-
	TOTAL N5		-	-	0.00428689	0.000966184	-	0.0131422	0.00125366	-	-	-	-	-	-	-	-
	N8	223-263-274-311-343-357	-	-	0.000329761	-	-	-	0.000835771	-	0.000110205	0.00349406	-	-	-	-	-
	TOTAL N8		-	-	0.000329761	-	-	-	0.000835771	-	0.000110205	0.00349406	-	-	-	-	-
	N9a	223-257A-261	-	-	0.00016488	-	-	-	-	0.00318471	0.0150981	0.018402	-	-	-	-	-
	N9a2’4’5	172-223-257A-261	-	-	-	-	-	-	-	-	0.00716332	0.00279525	-	-	-	-	-
	N9a2c	172-223-250-257A-261	-	-	-	-	-	-	-	-	0.00066123	-	-	-	-	-	-
	N9a4	145-172-223-245-257A-261	-	-	-	-	-	-	-	-	0.00121225	-	0.000224669	-	-	-	-
	N9a6	223-257A-261-292	-	-	-	-	-	-	-	-	0.00088164	0.000465875	-	-	-	-	-
	TOTAL N9		-	-	0.00016488	-	-	-	-	0.00318471	0.0250165	0.0216632	0.000224669	-	-	-	-
	N10	172-223-362	-	-	-	-	-	-	-	-	0.000110205	-	-	-	-	-	-
	N10b	069-172-223-278-291A-298-362	-	-	-	-	-	-	-	-	0.00044082	0.000931749	-	-	-	-	-
	TOTAL N10		-	-	-	-	-	-	-	-	0.000551025	0.000931749	-	-	-	-	-
	N13	066-223-261-290	-	-	-	-	-	-	-	-	-	-	0.00247135	-	-	-	-
	TOTAL N13		-	-	-	-	-	-	-	-	-	-	0.00247135	-	-	-	-
	N22	168-223-249	-	-	0.00016488	-	-	-	0.000417885	-	-	0.00512462	-	-	-	-	-
	TOTAL N22		-	-	0.00016488	-	-	-	0.000417885	-	-	0.00512462	-	-	-	-	-
	L3*/M*/N*	223	0.226804	0.152941	0.221599	0.16715	0.338983	0.207885	0.229419	0.171975	0.113181	0.146983	0.0736913	0.045501	0.0437661	0.0168269	0.0339856
	TOTAL L3*/M*/N*		0.226804	0.152941	0.221599	0.16715	0.338983	0.207885	0.229419	0.171975	0.113181	0.146983	0.0736913	0.045501	0.0437661	0.0168269	0.0339856
	P*	176	-	-	-	-	-	-	-	-	-	0.000232937	0.0152775	-	-	-	-
	P1	176-266-357	-	-	-	-	-	-	-	-	-	0.000931749	0.0172995	-	-	-	-
	P1d1	176-266-270-357	-	-	-	-	-	-	-	-	-	0.000931749	0.0258369	-	-	-	-
	P10	145-176-224-233-311	-	-	-	-	-	-	-	-	-	0.000931749	-	-	-	-	-
	P3a	145-278	-	-	-	-	-	-	-	-	-	-	0.00134801	-	-	-	-
	P3b1	327	-	-	-	-	-	-	-	-	-	0.00349406	0.000674006	-	-	-	-
	P4b1	274-291	-	-	-	-	-	-	-	-	-	-	0.000674006	-	-	-	-
	TOTAL P		-	-	-	-	-	-	-	-	-	0.00652225	0.0611099	-	-	-	-
	Q1	129-144-148-223-241-265C-311-343	-	-	-	-	-	-	-	-	-	0.00628931	0.0889688	-	-	-	-
	Q1a'b'c	129-144-148-241-265C-311-343	-	-	-	-	-	-	-	-	-	0.00163056	0.0159515	-	-	-	-
	Q2	066-129-223-241	-	-	-	-	-	-	-	-	-	0.000232937	0.0071894	-	-	-	-
	TOTAL Q1/Q2		-	-	-	-	-	-	-	-	-	0.00815281	0.11211	-	-	-	-
	H*/HV*/U*/R*	CRS	0.0618557	0.00588235	0.152514	0.201932	0.151002	0.16129	0.132888	0.0955414	0.0570862	0.0696483	0.0492024	0.0173824	0.0165502	-	0.497769
	TOTAL H/HV*/U*/R*		0.0618557	0.00588235	0.152514	0.201932	0.151002	0.16129	0.132888	0.0955414	0.0570862	0.0696483	0.0492024	0.0173824	0.0165502	-	0.497769
	HV0/V	298	-	-	0.000824402	0.00289855	-	0.000597372	0.000417885	-	0.000330615	0.000232937	-	0.00316973	0.00441339	-	0.0405081
	TOTAL HV0/V		-	-	0.000824402	0.00289855	-	0.000597372	0.000417885	-	0.000330615	0.000232937	-	0.00316973	0.00441339	-	0.0405081
	HV1	067	-	-	-	-	-	-	-	-	0.000551025	-	-	0.00398773	-	-	0.00102987
	TOTAL HV1		-	-	-	-	-	-	-	-	0.000551025	-	-	0.00398773	-	-	0.00102987
	HV2	217	-	-	0.0059357	0.00772947	0.0046225	0.00776583	0.00501463	-	0.000330615	-	-	-	-	-	0.000343289
	TOTAL HV2		-	-	0.0059357	0.00772947	0.0046225	0.00776583	0.00501463	-	0.000330615	-	-	-	-	-	0.000343289
	R0a	126-362	0.0103093	-	0.0067601	0.0222222	-	0.00358423	0.00501463	-	-	-	-	0.0093047	-	-	0.00205973
	TOTAL R0a		0.0103093	-	0.0067601	0.0222222	-	0.00358423	0.00501463	-	-	-	-	0.0093047	-	-	0.00205973
	R5a	266-304	-	-	0.00807914	0.0144928	0.0107858	0.0101553	0.00334308	0.00636943	-	-	-	-	-	-	-
	R5a2	266-304-356	-	-	0.011047	0.00772947	0.00770416	0.00955795	0.0154618	0.00318471	0.000110205	-	-	-	-	-	-
	R5a2a	304-311-356	-	-	0.000494641	-	-	0.00119474	0.000417885	-	-	-	-	-	-	-	-
	R5a2b	266-304-309-325-356	-	-	0.0113768	0.00966184	0.0123267	0.00537634	0.0175512	-	-	-	-	-	-	-	-
	TOTAL R5		-	-	0.0309975	0.0318841	0.0308166	0.0262843	0.0367739	0.00955414	0.000110205	-	-	-	-	-	-
	R6	274-362	-	-	0.00461665	0.00772947	0.00308166	0.00358423	0.00417885	0.00636943	-	-	-	-	-	-	-
	R6a	129-266-274-362	-	-	0.000329761	0.000966184	-	0.000597372	-	-	-	-	-	-	-	-	-
	R6a1	129-266-362	-	-	0.00511129	0.00386473	0.00308166	0.0041816	0.00752194	-	-	-	-	-	-	-	-
	R6a1a	129-266-318-320-362	-	-	0.00379225	0.000966184	-	0.00597372	0.00501463	-	-	-	-	-	-	-	-
	R6a1b	129-362	0.0206186	-	0.00445177	0.00386473	0.00616333	0.00358423	0.00543251	-	-	-	-	-	-	-	-
	R6a1b1	129-213-362	0.0103093	-	0.00346249	0.00483092	0.00154083	0.00298686	0.00376097	0.00318471	-	-	-	-	-	-	-
	R6a2	129-172-266-274-362	-	-	0.000824402	-	-	0.00298686	-	-	-	-	-	-	-	-	-
	TOTAL R6		0.0309278	-	0.0225886	0.0222222	0.0138675	0.0238949	0.0259089	0.00955414	-	-	-	-	-	-	-
	R7	319-362	-	-	0.00131904	0.000966184	-	-	0.0029252	-	-	-	-	-	-	-	-
	R7a'b	260-261-319-362	-	-	0.00247321	0.000966184	-	0.00298686	0.00376097	-	-	-	-	-	-	-	-
	R7a1a	146-260-261-319-362	-	-	0.0016488	0.000966184	-	0.00537634	-	-	-	-	-	-	-	-	-
	R7a1b1	075-260-261-319-362	-	-	0.000329761	-	-	0.00119474	-	-	-	-	-	-	-	-	-
	R7b	260-261-311-319-362	-	-	0.00362737	0.000966184	0.00154083	0.00179211	0.00668617	0.00318471	-	-	-	-	-	-	-
	TOTAL R7		-	-	0.00939819	0.00386473	0.00154083	0.0113501	0.0133723	0.00318471	-	-	-	-	-	-	-
	R9b1	304-309-(390)	-	-	-	-	-	-	-	-	0.00187348	0.000698812	-	-	-	-	-
	R9b1a	192-304-309-(390)	-	-	-	-	-	-	-	-	0.00374697	0.00349406	-	-	-	-	-
	R9b1a1a	192-288-304-309-(390)	-	-	0.000659522	-	-	0.000597372	0.000417885	0.00636943	0.00022041	0.00838574	-	-	-	-	-
	R9b1a2	145-192-243-304-309-(390)	-	-	-	-	-	-	-	-	0.00044082	0.000465875	-	-	-	-	-
	R9b1b	124-148-304-309-(390)	-	-	-	-	-	-	-	-	0.00209389	0.00419287	-	-	-	-	-
	R9c1	157-304	-	-	0.00016488	-	-	-	-	0.00318471	0.00143266	0.00302819	-	-	-	-	-
	R9c1a	157-256-304-335	-	-	-	-	-	-	-	-	0.00088164	0.00955043	0.00404404	-	-	-	-
	TOTAL R9		-	-	0.000824402	-	-	0.000597372	0.000417885	0.00955414	0.0106899	0.029816	0.00404404	-	-	-	-
	R14	187-288-304G-362	-	-	0.00016488	-	-	-	0.000417885	-	-	-	0.000449337	-	-	-	-
	TOTAL R14		-	-	0.00016488	-	-	-	0.000417885	-	-	-	0.000449337	-	-	-	-
	R21	168-296-304	-	-	-	-	-	-	-	-	-	0.0251572	-	-	-	-	-
	TOTAL R21		-	-	-	-	-	-	-	-	-	0.0251572	-	-	-	-	-
	R22	249-288-304	-	-	-	-	-	-	-	-	-	0.0100163	-	-	-	-	-
	TOTAL R22		-	-	-	-	-	-	-	-	-	0.0100163	-	-	-	-	-
	R23	256-290	-	-	-	-	-	-	-	-	-	0.00209644	-	-	-	-	-
	TOTAL R23		-	-	-	-	-	-	-	-	-	0.00209644	-	-	-	-	-
	R30b1	189-298-299	-	-	0.00197857	0.000966184	-	0.00657109	-	-	-	-	-	-	-	-	-
	TOTAL R30b		-	-	0.00197857	0.000966184	-	0.00657109	-	-	-	-	-	-	-	-	-
	R31a	172-304-362	-	-	0.00131904	0.00289855	-	0.00298686	-	-	0.000110205	-	-	-	-	-	-
	R31b	(051)-093-189-218-292-362	0.0103093	-	0.00016488	-	-	-	0.000417885	-	-	-	-	-	-	-	-
	TOTAL R31a/b		0.0103093	-	0.00148392	0.00289855	-	0.00298686	0.000417885	-	0.000110205	-	-	-	-	-	-
	T*	126-294	-	-	0.000989283	0.00483092	-	0.000597372	-	-	0.000330615	-	0.000224669	0.000511247	-	-	0.0140748
	T1	126-163-189-294	-	-	0.00115416	0.00289855	-	-	0.00167154	-	-	-	-	-	-	-	0.000686577
	T1a	126-163-186-189-294	-	-	0.00131904	0.00483092	-	0.000597372	0.000835771	-	0.00165307	-	-	0.00132924	-	-	0.0164779
	T1b	126-163-189-243-294	-	-	-	-	-	-	-	-	-	-	-	0.000102249	-	-	-
	T2	126-294-296	0.0103093	-	0.00412201	-	0.00154083	0.00657109	0.00543251	-	0.000771435	-	-	0.00112474	-	-	0.0113285
	T2b	126-294-296-304	-	-	0.00131904	-	-	0.00358423	0.000835771	-	0.00088164	-	-	0.000613497	-	-	0.0391349
	T2b2b1	126-192-294	-	-	-	-	-	-	-	-	-	-	-	0.000204499	-	-	0.00240302
	T2c1	126-292-294	-	-	0.000329761	-	-	-	0.000835771	-	-	-	0.000224669	0.000306748	-	-	0.00377618
	T2e	126-153-294	-	-	0.000329761	0.00193237	-	-	-	-	-	-	-	0.000102249	-	-	0.00274631
	TOTAL T		0.0103093	-	0.00956307	0.0144928	0.00154083	0.0113501	0.00961137	-	0.00363676	-	0.000449337	0.00429448	-	-	0.0906282
	U1	249	-	-	0.0113768	0.0057971	0.0570108	0.00537634	0.00668617	0.00318471	0.00022041	-	-	0.000204499	-	-	0.0061792
	U1b	111-249-327	-	-	-	-	-	-	-	-	-	-	-	0.000102249	-	-	-
	TOTAL U1		-	-	0.0113768	0.0057971	0.0570108	0.00537634	0.00668617	0.00318471	0.00022041	-	-	0.000306748	-	-	0.0061792
	U2a	(051)-206C-230-311	0.0103093	-	0.0202803	0.0125604	0.0308166	0.0191159	0.0234016	0.00636943	0.000110205	-	-	-	-	-	-
	U2a1	(051)-154-206C-230-311	-	-	0.00741962	0.0125604	0.00154083	0.00776583	0.00752194	-	0.000110205	0.000232937	-	-	-	-	-
	U2b2	(051)-209-239-352-353	0.0309278	-	0.0105523	0.0115942	0.0154083	0.0191159	0.00417885	-	-	-	-	-	-	-	-
	U2d	(051)-189-234-294	-	-	0.00016488	-	-	-	0.000417885	-	-	-	-	0.000204499	-	-	-
	U2e	(051)-129C-189-362	0.0103093	-	0.00379225	0.00193237	0.00154083	0.00597372	0.00417885	-	0.000551025	-	-	-	-	-	0.00961208
	TOTAL U2		0.0515464	-	0.0422094	0.0386473	0.0493066	0.0519713	0.0396991	0.00636943	0.000771435	0.000232937	-	0.000204499	-	-	0.00961208
	U3	343	0.0103093	-	0.00131904	0.00386473	0.00154083	0.000597372	0.000835771	-	-	-	-	0.00122699	-	-	0.0116718
	U3b3	168-343	-	-	-	-	-	-	-	-	-	-	-	0.000204499	-	-	-
	TOTAL U3		0.0103093	-	0.00131904	0.00386473	0.00154083	0.000597372	0.000835771	-	-	-	-	0.00143149	-	-	0.0116718
	U5	192-270	-	-	0.000659522	0.000966184	-	0.000597372	0.000835771	-	-	-	-	0.000102249	-	-	0.0209406
	U5a	192-256-270	-	-	0.00395713	0.00289855	-	0.0041816	0.00543251	0.00318471	-	-	-	0.000102249	-	-	0.0219705
	U5b1a'c	189-192-270	-	-	0.00263809	0.00483092	-	0.00238949	0.0029252	-	-	-	-	0.00368098	0.00662008	-	0.0168211
	U5b1b1a'd'f	189-270	-	-	0.00016488	-	-	-	0.000417885	-	-	-	-	0.000511247	0.000367782	-	0.00995537
	TOTAL U5		-	-	0.00741962	0.00869565	-	0.00716846	0.00961137	0.00318471	-	-	-	0.00439673	0.00698786	-	0.0696876
	U6a	172-219-278	-	-	-	-	-	-	-	-	-	-	-	0.00132924	0.000735565	-	-
	U6a (with 189)	172-189-219-278	-	-	-	-	-	-	-	-	-	-	-	0.00562372	0.00845899	-	0.000686577
	U6b	172-219-311	-	-	-	-	-	-	-	-	-	-	-	0.000715746	0.00110335	-	-
	TOTAL U6		-	-	-	-	-	-	-	-	-	-	-	0.00766871	0.0102979	-	0.000686577
	U7*	309-318T	0.0103093	-	0.0305029	0.0637681	0.00924499	0.0442055	0.0154618	0.00636943	-	-	-	-	-	-	0.00102987
	TOTAL U7*		0.0103093	-	0.0305029	0.0637681	0.00924499	0.0442055	0.0154618	0.00636943	-	-	-	-	-	-	0.00102987
	K*	224-311	0.0103093	-	0.00346249	0.00869565	-	0.00358423	0.00250731	-	0.000551025	-	0.000449337	0.00235174	-	-	0.07724
	TOTAL K*		0.0103093	-	0.00346249	0.00869565	-	0.00358423	0.00250731	-	0.000551025	-	0.000449337	0.00235174	-	-	0.07724
	W	223-292	0.0103093	-	0.00807914	0.0164251	0.00154083	0.0119474	0.00459674	-	0.00110205	0.00209644	0.000224669	0.000306748	-	-	0.0123584
	W1g	223-292-320	-	-	0.00148392	0.00289855	-	0.00358423	-	-	-	-	-	-	-	-	0.000343289
	W4a	223-286-292	-	-	0.00016488	0.000966184	-	-	-	-	-	-	-	-	-	-	0.000343289
	W6	223-292-325	-	-	0.000329761	0.00193237	-	-	-	-	-	-	-	-	-	-	-
	W6a'b	192-223-292-325	-	-	0.000989283	0.00289855	-	0.00119474	0.000417885	-	-	-	-	-	-	-	0.000343289
	TOTAL W		0.0103093	-	0.011047	0.0251208	0.00154083	0.0167264	0.00501463	-	0.00110205	0.00209644	0.000224669	0.000306748	-	-	0.0133883
	X	189-223-278	-	-	0.0016488	0.00193237	-	0.00358423	0.000835771	-	0.00132246	0.0018635	-	-	-	-	0.00961208
	X2a	189-213-223-278	-	-	-	-	-	-	-	-	-	-	0.000224669	-	-	-	-
	X2b1/X2i	189-223-248-278	-	-	0.00016488	0.000966184	-	-	-	-	-	-	-	-	-	-	0.000686577
	X2c	189-223-255-278	-	-	-	-	-	-	-	-	0.000110205	-	-	-	-	-	0.00274631
	X2e1	189A-223-278	-	-	-	-	-	-	-	-	-	-	-	-	-	-	0.000343289
	X2e2b	189-223-265-278	-	-	-	-	-	-	-	-	-	0.000232937	-	-	-	-	0.000343289
	TOTAL X		-	-	0.00181369	0.00289855	-	0.00358423	0.000835771	-	0.00143266	0.00209644	0.000224669	-	-	-	0.0137315
	Y	126-231	-	-	-	-	-	-	-	-	0.00066123	-	-	-	-	-	-
	Y1	126-231-266	-	-	-	-	-	-	-	-	0.00418779	-	-	-	-	-	-
	Y1a	126-189-231-266	-	-	-	-	-	-	-	-	0.00121225	-	-	-	-	-	-
	Y2	126-231-311	-	-	-	-	-	-	-	-	0.00132246	0.0156068	0.00247135	-	-	-	-
	TOTAL Y		-	-	-	-	-	-	-	-	0.00738373	0.0156068	0.00247135	-	-	-	-
	Z*	185-223-260-298	-	-	0.00115416	0.00289855	0.00308166	0.000597372	-	0.00318471	0.0124532	0.0055905	-	-	-	-	-
	Z4	185-223-260-298-302	-	-	0.000659522	-	-	-	-	0.0127389	0.00242451	0.000232937	-	-	-	-	-
	Z4a	185-189-223-260-298-302	-	-	-	-	-	-	-	-	0.000551025	-	-	-	-	-	-
	TOTAL Z		-	-	0.00181369	0.00289855	0.00308166	0.000597372	-	0.0159236	0.0154287	0.00582343	-	-	-	-	-
	SAMPLE SIZE		97	170	6065	1035	649	1674	2393	314	9074	4293	4451	9780	2719	416	2913
