# Supplementary material for: Multiple Ethnic Origins of Mitochondrial DNA Lineages for the Population of Mauritius
Source: PLoS One. 2014 Mar 27;9(3):e93294. doi: 10.1371/journal.pone.0093294 (PMC3968120; doi:10.1371/journal.pone.0093294)
Supplement: Table S4 — Detailed matches information (MAU = Mauritius; REU = Réunion Island; MAD = Madagascar; IND = India; PWI = Pakistan and West India; SWI = Southwest India; NI = North India; SEI = Southeast India; BEI = Bangladesh and East India; EAS = East Asia; SEA = Southeast Asia; AFR = Africa; WAF = West Africa; EAF = East Africa; EUR = Europe). (XLSX) [file pone.0093294.s009.xlsx]

## Sheet: Table S4
	Table S4 - Detailed matches information (MAU = Mauritius; REU = Réunion Island; MAD = Madagascar; IND = India; PWI = Pakistan and West India; SWI = Southwest India; NI = North India; SEI = Southeast India; BEI = Bangladesh and East India; EAS = East Asia; SEA = Southeast Asia; AFR = Africa; WAF = West Africa; EAF = East Africa; EUR = Europe).
	Mauritian mtDNA haplotypes with matches (16065 to 16365)	REU	MAD	IND	PWI	SWI	NI	SEI	BEI	EAS	SEA	AFR	WAF	EAF	EUR
	Sample size	303	170	6065	1035	649	1674	2393	314	9074	4293	9780	2719	416	2913
	071 129 145 187 189 213 223 234 265C 278 286G 294 311 360											√	√	√
	086 129 145 187 189 213 223 265C 278 286G 294 311 360											√	√
	092 129C 362			√		√	√	√
	092 223 324	√
	093 145 189 223 290 312			√	√
	093 223 278 311 362											√	√
	093 223 278 362	√	√							√		√	√
	104 223									√
	111 223 311 327											√	√
	124 223			√			√					√	√	√
	124 223 319	√	√									√	√	√
	126 154 223			√	√	√	√
	126 294 296 325			√			√	√
	126 362			√	√		√	√				√			√
	129 162 172 189 304									√	√
	129 172 304			√				√	√	√	√
	129 223	√		√	√	√	√	√	√	√	√	√			√
	129 223 291 298			√	√		√	√
	129 223 362	√		√			√	√	√	√	√				√
	129 274 362			√			√
	129 362			√		√	√	√		√					√
	140 189 243									√	√
	169iC 189 223 274 319 320			√			√	√
	172			√		√	√	√							√
	172 189 223 320	√	√									√	√	√
	176 223 265 270 274 319 352			√				√
	179 189 223 294			√	√			√
	184 223 298 319									√	√
	185 223 311 327		√									√	√	√
	188 223 231 362			√	√		√	√	√
	189 217 247 261	√	√								√	√			√
	189 217 261		√	√				√		√	√
	189 223 278 290 294 309	√	√									√	√	√
	189 223 362			√			√			√	√				√
	209 239 352 353	√		√	√	√	√	√
	219 223 292										√
	220C 265 298 311 362										√
	223	√		√	√	√	√	√	√	√	√	√	√	√	√
	223 234 311 362	√		√			√			√
	223 234 362			√	√		√	√	√	√	√
	223 263 311		√
	223 265T		√									√	√	√
	223 270 319 352	√		√	√		√	√	√
	223 304 311			√	√	√		√
	223 318T	√		√	√	√	√	√
	223 318T 325			√	√		√	√
	223 325	√		√		√	√	√		√
	223 356 362									√
	224 311			√	√		√	√		√		√			√
	292	√		√	√	√	√	√					√		√
	311			√	√	√	√	√		√	√		√		√
	319			√	√										√
	CRS	√		√	√	√	√	√		√	√	√	√		√
